# Supplementary material for: Effects of Sodium Butyrate Supplementation in Milk on the Growth Performance and Intestinal Microbiota of Preweaning Holstein Calves
Source: Animals (Basel). 2023 Jun 22;13(13):2069. doi: 10.3390/ani13132069 (PMC10340040; doi:10.3390/ani13132069)
Supplement: Supplementary file 1 [file animals-13-02069-s001.zip]

Archive with 1 entries (1 files):
- animals-2321140-supplementary.pdf
